# Supplementary material for: De novo Assembly of the Indo-Pacific Humpback Dolphin Leucocyte Transcriptome to Identify Putative Genes Involved in the Aquatic Adaptation and Immune Response
Source: PLoS One. 2013 Aug 28;8(8):e72417. doi: 10.1371/journal.pone.0072417 (PMC3756080; doi:10.1371/journal.pone.0072417)
Supplement: Table S1 — Pathway enrichment analysis for the leucocyte transcriptome of the Indo-Pacific humpback dolphin. (XLS) [file pone.0072417.s001.xls]

## Sheet: Sheet1
Table S1: Pathway enrichment analysis for the leucocyte transcriptome of the Indo-Pacific humpback dolphin.
	Pathway	Number of unigenes	Pathway ID
1	Metabolic pathways	4139	ko01100
2	Focal adhesion	2139	ko04510
3	Amoebiasis	2122	ko05146
4	Regulation of actin cytoskeleton	1533	ko04810
5	ECM-receptor interaction	1517	ko04512
6	Protein digestion and absorption	1502	ko04974
7	Pathways in cancer	1472	ko05200
8	Herpes simplex infection	1265	ko05168
9	Epstein-Barr virus infection	1227	ko05169
10	RNA transport	1204	ko03013
11	Huntington's disease	1199	ko05016
12	Chemokine signaling pathway	1127	ko04062
13	MAPK signaling pathway	1095	ko04010
14	Spliceosome	1094	ko03040
15	HTLV-I infection	1088	ko05166
16	Influenza A	1055	ko05164
17	Endocytosis	1007	ko04144
18	Fc gamma R-mediated phagocytosis	995	ko04666
19	Transcriptional misregulation in cancer	960	ko05202
20	Tuberculosis	877	ko05152
21	Measles	860	ko05162
22	mRNA surveillance pathway	859	ko03015
23	Protein processing in endoplasmic reticulum	835	ko04141
24	Insulin signaling pathway	829	ko04910
25	Salmonella infection	798	ko05132
26	Salivary secretion	797	ko04970
27	Shigellosis	785	ko05131
28	T cell receptor signaling pathway	746	ko04660
29	Lysosome	730	ko04142
30	Osteoclast differentiation	730	ko04380
31	Ubiquitin mediated proteolysis	713	ko04120
32	Bacterial invasion of epithelial cells	709	ko05100
33	Jak-STAT signaling pathway	688	ko04630
34	Purine metabolism	677	ko00230
35	B cell receptor signaling pathway	668	ko04662
36	Vibrio cholerae infection	657	ko05110
37	Toxoplasmosis	647	ko05145
38	Wnt signaling pathway	641	ko04310
39	Phagosome	639	ko04145
40	Neurotrophin signaling pathway	635	ko04722
41	Phosphatidylinositol signaling system	635	ko04070
42	Adherens junction	596	ko04520
43	Hepatitis C	590	ko05160
44	Vascular smooth muscle contraction	579	ko04270
45	Leukocyte transendothelial migration	567	ko04670
46	Calcium signaling pathway	566	ko04020
47	NF-kappa B signaling pathway	565	ko04064
48	Natural killer cell mediated cytotoxicity	560	ko04650
49	Viral myocarditis	560	ko05416
50	Tight junction	544	ko04530
51	Lysine degradation	539	ko00310
52	Alzheimer's disease	533	ko05010
53	Glycerophospholipid metabolism	530	ko00564
54	Toll-like receptor signaling pathway	529	ko04620
55	Pathogenic Escherichia coli infection	523	ko05130
56	Oocyte meiosis	516	ko04114
57	Cytokine-cytokine receptor interaction	514	ko04060
58	Fc epsilon RI signaling pathway	497	ko04664
59	Small cell lung cancer	481	ko05222
60	Axon guidance	480	ko04360
61	Cell cycle	476	ko04110
62	Chagas disease (American trypanosomiasis)	460	ko05142
63	Chronic myeloid leukemia	456	ko05220
64	Apoptosis	454	ko04210
65	Prostate cancer	448	ko05215
66	Basal transcription factors	438	ko03022
67	Cell adhesion molecules (CAMs)	433	ko04514
68	Hematopoietic cell lineage	432	ko04640
69	Dopaminergic synapse	431	ko04728
70	Acute myeloid leukemia	428	ko05221
71	Parkinson's disease	426	ko05012
72	Leishmaniasis	426	ko05140
73	Pancreatic cancer	418	ko05212
74	GnRH signaling pathway	401	ko04912
75	Progesterone-mediated oocyte maturation	401	ko04914
76	Alcoholism	395	ko05034
77	VEGF signaling pathway	394	ko04370
78	ErbB signaling pathway	387	ko04012
79	Inositol phosphate metabolism	384	ko00562
80	Oxidative phosphorylation	380	ko00190
81	Glycerolipid metabolism	379	ko00561
82	Pyrimidine metabolism	374	ko00240
83	Glutamatergic synapse	373	ko04724
84	RIG-I-like receptor signaling pathway	373	ko04622
85	Legionellosis	369	ko05134
86	Dilated cardiomyopathy	363	ko05414
87	NOD-like receptor signaling pathway	362	ko04621
88	Cholinergic synapse	361	ko04725
89	Colorectal cancer	357	ko05210
90	Renal cell carcinoma	356	ko05211
91	Adipocytokine signaling pathway	356	ko04920
92	Hypertrophic cardiomyopathy (HCM)	346	ko05410
93	Melanogenesis	337	ko04916
94	Ribosome biogenesis in eukaryotes	335	ko03008
95	Notch signaling pathway	327	ko04330
96	Peroxisome	323	ko04146
97	Epithelial cell signaling in Helicobacter pylori infection	315	ko05120
98	Glioma	314	ko05214
99	Antigen processing and presentation	314	ko04612
100	RNA degradation	308	ko03018
101	Pertussis	307	ko05133
102	Dorso-ventral axis formation	307	ko04320
103	Rheumatoid arthritis	306	ko05323
104	Endometrial cancer	300	ko05213
105	Type II diabetes mellitus	291	ko04930
106	Non-small cell lung cancer	287	ko05223
107	Primary immunodeficiency	286	ko05340
108	Pancreatic secretion	284	ko04972
109	Amino sugar and nucleotide sugar metabolism	284	ko00520
110	Gap junction	283	ko04540
111	Prion diseases	282	ko05020
112	Long-term potentiation	281	ko04720
113	Serotonergic synapse	278	ko04726
114	Cytosolic DNA-sensing pathway	277	ko04623
115	Carbohydrate digestion and absorption	267	ko04973
116	Gastric acid secretion	264	ko04971
117	mTOR signaling pathway	253	ko04150
118	TGF-beta signaling pathway	246	ko04350
119	p53 signaling pathway	245	ko04115
120	Amyotrophic lateral sclerosis (ALS)	243	ko05014
121	Retrograde endocannabinoid signaling	241	ko04723
122	Cardiac muscle contraction	237	ko04260
123	Glycolysis / Gluconeogenesis	237	ko00010
124	Amphetamine addiction	235	ko05031
125	Fanconi anemia pathway	233	ko03460
126	Aldosterone-regulated sodium reabsorption	233	ko04960
127	Morphine addiction	230	ko05032
128	Melanoma	227	ko05218
129	Aminoacyl-tRNA biosynthesis	227	ko00970
130	Systemic lupus erythematosus	226	ko05322
131	Synaptic vesicle cycle	223	ko04721
132	GABAergic synapse	222	ko04727
133	Staphylococcus aureus infection	220	ko05150
134	PPAR signaling pathway	215	ko03320
135	Long-term depression	215	ko04730
136	Fatty acid metabolism	210	ko00071
137	Valine, leucine and isoleucine degradation	209	ko00280
138	Arrhythmogenic right ventricular cardiomyopathy (ARVC)	207	ko05412
139	Neuroactive ligand-receptor interaction	206	ko04080
140	Arginine and proline metabolism	205	ko00330
141	RNA polymerase	205	ko03020
142	Fructose and mannose metabolism	199	ko00051
143	N-Glycan biosynthesis	199	ko00510
144	Citrate cycle (TCA cycle)	199	ko00020
145	Olfactory transduction	197	ko04740
146	Cocaine addiction	195	ko05030
147	Ribosome	194	ko03010
148	Arachidonic acid metabolism	191	ko00590
149	Glutathione metabolism	190	ko00480
150	Starch and sucrose metabolism	185	ko00500
151	Galactose metabolism	184	ko00052
152	ABC transporters	182	ko02010
153	Proteasome	169	ko03050
154	Basal cell carcinoma	166	ko05217
155	Pyruvate metabolism	163	ko00620
156	Malaria	162	ko05144
157	Endocrine and other factor-regulated calcium reabsorption	160	ko04961
158	Hedgehog signaling pathway	157	ko04340
159	Sphingolipid metabolism	153	ko00600
160	Nucleotide excision repair	151	ko03420
161	Circadian rhythm - mammal	150	ko04710
162	Intestinal immune network for IgA production	149	ko04672
163	Tryptophan metabolism	147	ko00380
164	Complement and coagulation cascades	146	ko04610
165	Bladder cancer	145	ko05219
166	Nicotinate and nicotinamide metabolism	142	ko00760
167	Alanine, aspartate and glutamate metabolism	134	ko00250
168	Homologous recombination	133	ko03440
169	Type I diabetes mellitus	133	ko04940
170	Phototransduction - fly	132	ko04745
171	Graft-versus-host disease	131	ko05332
172	Propanoate metabolism	129	ko00640
173	Allograft rejection	128	ko05330
174	Bile secretion	128	ko04976
175	Autoimmune thyroid disease	128	ko05320
176	Base excision repair	124	ko03410
177	Thyroid cancer	123	ko05216
178	Vitamin digestion and absorption	120	ko04977
179	SNARE interactions in vesicular transport	120	ko04130
180	Fat digestion and absorption	118	ko04975
181	Other glycan degradation	115	ko00511
182	Vasopressin-regulated water reabsorption	114	ko04962
183	Asthma	113	ko05310
184	Glyoxylate and dicarboxylate metabolism	112	ko00630
185	DNA replication	112	ko03030
186	Mineral absorption	111	ko04978
187	African trypanosomiasis	110	ko05143
188	Cysteine and methionine metabolism	108	ko00270
189	Ether lipid metabolism	107	ko00565
190	Collecting duct acid secretion	106	ko04966
191	Circadian rhythm - fly	102	ko04711
192	Cyanoamino acid metabolism	98	ko00460
193	Phototransduction	97	ko04744
194	beta-Alanine metabolism	94	ko00410
195	alpha-Linolenic acid metabolism	93	ko00592
196	Other types of O-glycan biosynthesis	92	ko00514
197	Taurine and hypotaurine metabolism	92	ko00430
198	Pentose phosphate pathway	92	ko00030
199	MAPK signaling pathway - fly	89	ko04013
200	Mismatch repair	88	ko03430
201	Biosynthesis of unsaturated fatty acids	87	ko01040
202	Glycosaminoglycan degradation	84	ko00531
203	Porphyrin and chlorophyll metabolism	84	ko00860
204	Taste transduction	83	ko04742
205	Glycine, serine and threonine metabolism	81	ko00260
206	Butanoate metabolism	74	ko00650
207	Tyrosine metabolism	72	ko00350
208	Butirosin and neomycin biosynthesis	68	ko00524
209	Drug metabolism - other enzymes	68	ko00983
210	Protein export	65	ko03060
211	Glycosphingolipid biosynthesis - lacto and neolacto series	65	ko00601
212	Retinol metabolism	63	ko00830
213	Histidine metabolism	61	ko00340
214	Glycosylphosphatidylinositol(GPI)-anchor biosynthesis	59	ko00563
215	Regulation of autophagy	58	ko04140
216	Glycosphingolipid biosynthesis - ganglio series	56	ko00604
217	One carbon pool by folate	56	ko00670
218	Metabolism of xenobiotics by cytochrome P450	53	ko00980
219	Pentose and glucuronate interconversions	53	ko00040
220	Fatty acid elongation	53	ko00062
221	Riboflavin metabolism	52	ko00740
222	Mucin type O-Glycan biosynthesis	51	ko00512
223	Non-homologous end-joining	50	ko03450
224	Terpenoid backbone biosynthesis	49	ko00900
225	Linoleic acid metabolism	49	ko00591
226	Fatty acid biosynthesis	48	ko00061
227	Glycosaminoglycan biosynthesis - chondroitin sulfate	47	ko00532
228	Proximal tubule bicarbonate reclamation	47	ko04964
229	Selenocompound metabolism	45	ko00450
230	Drug metabolism - cytochrome P450	45	ko00982
231	Glycosaminoglycan biosynthesis - keratan sulfate	40	ko00533
232	Steroid biosynthesis	40	ko00100
233	Glycosphingolipid biosynthesis - globo series	37	ko00603
234	Steroid hormone biosynthesis	36	ko00140
235	Ascorbate and aldarate metabolism	36	ko00053
236	Pantothenate and CoA biosynthesis	35	ko00770
237	Glycosaminoglycan biosynthesis - heparan sulfate	34	ko00534
238	Nicotine addiction	33	ko05033
239	Primary bile acid biosynthesis	29	ko00120
240	Sulfur metabolism	29	ko00920
241	Valine, leucine and isoleucine biosynthesis	28	ko00290
242	Sulfur relay system	27	ko04122
243	Phenylalanine metabolism	25	ko00360
244	Maturity onset diabetes of the young	25	ko04950
245	Renin-angiotensin system	21	ko04614
246	Ubiquinone and other terpenoid-quinone biosynthesis	18	ko00130
247	Folate biosynthesis	14	ko00790
248	Synthesis and degradation of ketone bodies	14	ko00072
249	Phenylalanine, tyrosine and tryptophan biosynthesis	13	ko00400
250	D-Glutamine and D-glutamate metabolism	11	ko00471
251	Thiamine metabolism	8	ko00730
252	Vitamin B6 metabolism	8	ko00750
253	Biotin metabolism	5	ko00780
254	Lysine biosynthesis	4	ko00300
255	Lipoic acid metabolism	3	ko00785
256	D-Arginine and D-ornithine metabolism	3	ko00472
257	Caffeine metabolism	3	ko00232
258	Polyketide sugar unit biosynthesis	2	ko00523
