# Supplementary material for: De novo Assembly of the Indo-Pacific Humpback Dolphin Leucocyte Transcriptome to Identify Putative Genes Involved in the Aquatic Adaptation and Immune Response
Source: PLoS One. 2013 Aug 28;8(8):e72417. doi: 10.1371/journal.pone.0072417 (PMC3756080; doi:10.1371/journal.pone.0072417)
Supplement: Table S2 — Number of SSRs detected in the leucocyte transcriptome of the Indo-Pacific humpback dolphin. (XLS) [file pone.0072417.s002.xls]

## Sheet: Sheet1
Table S2: Number of SSRs identified in the leucocyte transcriptome of the Indo-Pacific humpback dolphin.
Number of repeats	Mono-nucleotide repeats	Di-nucleotide repeats	Tri-nucleotide repeats	Quad-nucleotide repeat	Penta-nucleotide repeats	Hexa-nucleotide repeats		Percentage(%)
4	0	0	0	0	209	112	321	0.0324046
5	0	0	1197	249	20	4	1470	0.148395
6	0	1188	406	48	0	4	1646	0.166162
7	0	580	347	1	1	1	930	0.0938825
8	0	313	79	1	0	1	394	0.0397739
9	0	292	1	2	1	0	296	0.0298809
10	0	329	0	0	0	1	330	0.0333131
11	0	213	0	0	0	0	213	0.0215021
12	1031	6	0	0	0	0	1037	0.104684
13	771	0	4	0	0	0	775	0.0782354
14	590	0	0	1	0	0	591	0.0596608
15	469	0	0	0	0	0	469	0.047345
16	304	0	0	1	0	0	305	0.0307894
17	197	0	0	0	0	0	197	0.0198869
18	242	0	0	0	0	0	242	0.0244296
19	232	0	0	0	0	0	232	0.0234201
20	239	0	1	0	0	0	240	0.0242277
21	135	0	0	0	0	0	135	0.0136281
22	58	1	0	0	0	0	59	0.00595599
23	12	0	0	0	0	0	12	0.00121139
24	12	0	0	0	0	0	12	0.00121139
SubTotal	4292	2922	2035	303	231	123	9906
Percentage(%)	0.433273	0.294973	0.205431	0.0305875	0.0233192	0.0124167
