# Supplementary material for: De novo Assembly of the Indo-Pacific Humpback Dolphin Leucocyte Transcriptome to Identify Putative Genes Involved in the Aquatic Adaptation and Immune Response
Source: PLoS One. 2013 Aug 28;8(8):e72417. doi: 10.1371/journal.pone.0072417 (PMC3756080; doi:10.1371/journal.pone.0072417)
Supplement: Table S3 — Number of each type of SNPs detected in the leucocyte transcriptome of the Indo-Pacific humpback dolphin. (XLS) [file pone.0072417.s003.xls]

## Sheet: Sheet1
Table S3: Number of each type of SNPs detected in the leucocyte transcriptome of the Indo-Pacific humpback dolphin.
SNP Type	Number of SNPs	Percentage
Transition	2591	0.7039
A-G	1295
C-T	1296
Transversion	1090	0.2961
A-C	287
A-T	189
C-G	364
G-T	250
Total	3681
Ts/Tv ratio	2.37
