# Supplementary material for: De novo Assembly of the Indo-Pacific Humpback Dolphin Leucocyte Transcriptome to Identify Putative Genes Involved in the Aquatic Adaptation and Immune Response
Source: PLoS One. 2013 Aug 28;8(8):e72417. doi: 10.1371/journal.pone.0072417 (PMC3756080; doi:10.1371/journal.pone.0072417)
Supplement: Table S5 — Some functional categories correlated with the adaptive evolution and cetacean-specific traits. (XLS) [file pone.0072417.s005.xls]

## Sheet: Sheet1
Table S5: Some functional categories correlated with the adaptive evolution and cetacean-specific traits.
Functional classidication	Category
Fat storage	GO:0006869//lipid transport
	GO:0019915//lipid storage
	GO:0006096//glycolysis
	GO:0006110//regulation of glycolysis
	GO:0006099//tricarboxylic acid cycle
Echolocation	GO:0007605//sensory perception of sound
Energy metabolism	GO:0016887//ATPase activity
	GO:0009060//aerobic respiration
	GO:0005751//mitochondrial respiratory chain complex IV
Osmoregulation	GO:0006970//response to osmotic stress
	GO:0071470//cellular response to osmotic stress
	GO:0006972//hyperosmotic response
	GO:0006979//response to oxidative stress
Locomotion	GO:0003774//motor activity.
	GO:0003012//muscle system process
	GO:0007517//muscle organ development
