# Supplementary material for: De novo Assembly of the Indo-Pacific Humpback Dolphin Leucocyte Transcriptome to Identify Putative Genes Involved in the Aquatic Adaptation and Immune Response
Source: PLoS One. 2013 Aug 28;8(8):e72417. doi: 10.1371/journal.pone.0072417 (PMC3756080; doi:10.1371/journal.pone.0072417)
Supplement: Table S6 — Putative sequences related to adaptive evolution and cetacean-specific traits. (XLS) [file pone.0072417.s006.xls]

## Sheet: Sheet1
Table S6: Putative sequences related to adaptive evolution and cetacean-specific traits.
Functional classidication	Predicted gene	Number of contigs and unigenes
Fat storage	Apolipoprotein A-II	1
	Fat storage-inducing transmembrane protein 2	1
	Acyl-CoA synthetase	17
	Fatty acid desaturase 3	2
	Fatty acid-binding protein 5	2
	Elongation of very long chain fatty acids protein 1	3
	Elongation of very long chain fatty acids protein 2	1
	Elongation of very long chain fatty acids protein 5	1
Echolocation	Chromodomain helicase DNA binding protein 7,	7
	Solute carrier family 12 member 7	9
	Transcription factor 25	18
	ADAM metallopeptidase domain 19	2
	Nasal embryonic luteinizing hormone-releasing hormone factor	2
	Vomeronasal 1 receptor	1
Energy metabolism	Mitochondrial 39S ribosomal protein l15	1
	Cytochrome C oxidase subunit I	2
	Cytochrome C oxidase subunit I	3
	Cytochrome c oxidase subunit III	2
	Succinate dehydrogenase complex assembly factor 2	2
	6-phosphofructo-2-kinase/fructose-2,6-bisphosphatase 2	1
	NADH dehydrogenase subunit 2	1
Osmoregulation	TSC22 domain family protein 4,	2
	Ribosomal protein S6 kinase	12
	Aquaporin-7	4
	Serine/threonine-protein kinase N1	20
	Somatostatin	6
	CapZ-interacting protein	3
	3-phosphoinositide-dependent protein kinase 1	3
Locomotion	Leucine-rich repeat serine/threonine-protein kinase 2	10
	Angiogenin-1	2
	Aconitase	8
	Unconventional myosin-Va	6
