# Supplementary material for: De novo Assembly of the Indo-Pacific Humpback Dolphin Leucocyte Transcriptome to Identify Putative Genes Involved in the Aquatic Adaptation and Immune Response
Source: PLoS One. 2013 Aug 28;8(8):e72417. doi: 10.1371/journal.pone.0072417 (PMC3756080; doi:10.1371/journal.pone.0072417)
Supplement: Table S7 — GO terms and literatures used for searching for the immune-related genes. (XLS) [file pone.0072417.s007.xls]

## Sheet: Sheet1
	Table S7: GO terms and literatures used for searching for the immune-related genes.
	Go terms	literatures
	death	Bao YY, Qu LY, Zhao D, Chen LB, Jin HY, et al. (2013) The genome- and transcriptome-wide analysis of innate immunity in the brown planthopper, Nilaparvata lugens. Bmc Genomics 14	Bao YY, Qu LY, Zhao D, Chen LB, Jin HY, et al. (2013) The genome- and transcriptome-wide analysis of innate immunity in the brown planthopper, Nilaparvata lugens. Bmc Genomics 15
	immune system process	Pommerenke C, Wilk E, Srivastava B, Schulze A, Novoselova N, et al. (2012) Global Transcriptome Analysis in Influenza-Infected Mouse Lungs Reveals the Kinetics of Innate and Adaptive Host Immune Responses. Plos One 7	Pommerenke C, Wilk E, Srivastava B, Schulze A, Novoselova N, et al. (2012) Global Transcriptome Analysis in Influenza-Infected Mouse Lungs Reveals the Kinetics of Innate and Adaptive Host Immune Responses. Plos One 8
	multicellular organismal process	Templeton JP, Freeman NE, Nickerson JM, Jablonski MM, Rex TS, et al. (2013) Innate immune network in the retina activated by optic nerve crush. Invest Ophthalmol Vis Sci 54: 2599-2606.
	response to stimulus	Pereiro P, Balseiro P, Romero A, Dios S, Forn-Cuni G, et al. (2012) High-Throughput Sequence Analysis of Turbot (Scophthalmus maximus) Transcriptome Using 454-Pyrosequencing for the Discovery of Antiviral Immune Genes. Plos One 7
	signaling	Peter M Lydyard.Immunology Second Edition,Science Press,2010
	catalytic activity	Mar TW.Primer to the Immune Response,Science Press,2012
	binding	Xiao-Lian Zhang.Viral Immunology,Science Press,2010
	Enzyme inhibitor activity
	Enzyme activator activity
	Cell surface binding
	Lyase activity
	Antigen binding
	negative regulation of B cell receptor signaling pathway
	regulation of cell adhesion mediated by integrin
	positive regulation by host of viral transcription
	virus-host interaction
	regulation of apoptotic process
	antigen processing and presentation of exogenous peptide antigen via MHC class I
	viral reproduction
	regulation of defense response to virus by virus
	response to virus
	toll-like receptor 9 signaling pathway
	toll-like receptor 3 signaling pathway
	toll-like receptor 7 signaling pathway
	antigen processing and presentation of exogenous peptide antigen via MHC class II
	positive regulation of type 2 immune response
	negative regulation of mature B cell apoptotic process
	positive regulation of dendritic cell antigen processing and presentation
	positive regulation of adaptive immune response
	positive regulation of cytokine-mediated signaling pathway
	positive regulation of innate immune response
	positive thymic T cell selection
	inflammatory response
	positive regulation of NK T cell differentiation
	type I interferon-mediated signaling pathwa
	T cell mediated cytotoxicity
	immune response-regulating signaling pathway
	interaction with host
	response to interferon-gamma
	inflammatory response
	B cell receptor signaling pathway
	toll-like receptor 1 signaling pathway
	positive regulation of B cell differentiation
	Toll signaling pathway
	toll-like receptor 1 signaling pathway
	MyD88-dependent toll-like receptor signaling pathway
	toll-like receptor 2 signaling pathway
	inflammatory response;
	response to toxin
	response to organic substance
	cell surface receptor signaling pathwa
	positive regulation of interleukin-6 production
	cell surface pattern recognition receptor signaling pathway
	positive regulation of interleukin-8 production
	response to bacterium
	negative regulation of cytokine production
	regulation of type I interferon production
	TRIF-dependent toll-like receptor signaling pathway
	cytokine-mediated signaling pathway
	toll-like receptor 5 signaling pathway
	positive regulation of JAK-STAT cascade
	interferon-gamma-mediated signaling pathway
	Complement pathway
	Toll-like receptor signaling pathway
	B cell receptor signaling pathway
	Chemokine signaling pathway
	Lysosome
	Jak-STAT signaling pathway
	RIG-I-like receptor signaling pathway
	NOD-like receptor signaling pathway
	T cell receptor signaling pathway
	apoptosis cascade
